# Supplementary material for: Infrared and Raman spectra of lignin substructures: Coniferyl alcohol, abietin, and coniferyl aldehyde
Source: J Raman Spectrosc. 2019 Apr 1;50(6):778–92. doi: 10.1002/jrs.5588 (PMC6602882; doi:10.1002/jrs.5588)
Supplement: Supplementary file 1 — Figure S1. Infrared spectra of six different G‐ring models. The aromatic nucleus produces a distinct band complex from 1300‐1100 cm−1, which is marked in the figure. By comparing coniferyl alcohol with the other structures, unique bands can be identified and related to the molecule. The additional band at 1395 cm−1 might come from the single CH2‐group, although this is unclear. The band at 1084 cm−1 is assigned to the C‐C stretch, although from the spectra C‐O stretch is also possible. The O‐H torsion band in coniferyl alcohol is a sign for crystal order. Figure S2. IR spectra of coniferyl, sinapyl and o‐methoxyaldehyde and alcohol, respectively. Arrows indicate those bands which aldehyde and alcohol share, therefore they do not come from a fermi‐resonance‐splitting. Figure S3. Uncorrected spectra showing intensity differences of the involved molecules. All measurements were carried out using a 20x (NA 0.4) objective and 0.04 s integration time. Coniferyl aldehyde and alcohol spectra were acquired from crystals, 2‐methoxy‐4‐methylphenol is liquid at room temperature (20 °C). For 532 nm, the laser power was set to 30 mW, for 785 nm to 75 mW. Coniferyl aldehyde always delivers the strongest signal, also far away from resonance conditions. The intensity enhancement is therefore ascribed to other effects (see text). Pre‐resonance Raman effect can therefore not always be held responsible for strong aromatic signal. Figure S4. Raman spectra (raw) of cinnamaldehyde and cinnamyl alcohol and their respective dehydrogenated forms. The compounds were chosen to represent the base structure of coniferyl alcohol/aldehyde and to remove influence of ring substituents. All of the compounds were measured as liquids at 40°C. Spectra were recorded at 532 nm excitation with 42.3 mW and 0.04 s integration time. The effect of conjugation is seen when comparing the intensity of vibration 8a of phenylpropanol with cinnamyl alcohol. By comparing hydrocinnamaldehyde with cinnamaldehyde, conju [file JRS-50-778-s001.zip]

Archive with 7 entries (7 files):
- JRS_5588_sup-0001-sf1.eps
- JRS_5588_sup-0002-sf2.eps
- JRS_5588_sup-0004'-sf4.eps
- JRS_5588_sup-0005-sf5.eps
- JRS_5588_sup-0006-sf6.eps
- JRS_5588_sup-0007-sf7.eps
- JRS_5588_sup-0008-supplementary materials.docx
